# Supplementary material for: Trypanosoma cruzi Parasite Burdens of Several Triatomine Species in Colombia
Source: Trop Med Infect Dis. 2022 Dec 19;7(12):445. doi: 10.3390/tropicalmed7120445 (PMC9782637; doi:10.3390/tropicalmed7120445)
Supplement: Supplementary file 1 [file tropicalmed-07-00445-s001.zip]

Archive with 4 entries (4 files):
- Figure S1.tiff
- Figure S2.tif
- Table S1.pdf
- Table S2.pdf
